# Supplementary material for: Land Use Shapes Ant Communities: Functional and Compositional Differences Between Oak Forests and Chestnut Orchards in Mediterranean Mountain Landscapes of Northern Portugal
Source: Insects. 2026 May 15;17(5):505. doi: 10.3390/insects17050505 (PMC13207051; doi:10.3390/insects17050505)
Supplement: Supplementary file 1 [file insects-17-00505-s001.zip]

Archive with 1 entries (1 files):
- insects-4271862-supplementary.pdf
